# Supplementary material for: Diagnostic Accuracy of Machine Learning Models on Mammography in Breast Cancer Classification: A Meta-Analysis
Source: Diagnostics (Basel). 2022 Jul 5;12(7):1643. doi: 10.3390/diagnostics12071643 (PMC9320089; doi:10.3390/diagnostics12071643)
Supplement: Supplementary file 1 [file diagnostics-12-01643-s001.zip]

Archive with 3 entries (3 files):
- Supp File.pdf
- Table S1- influential-diagnostic.pdf
- Table S2 - Search terms.pdf
